# Supplementary material for: The dipteran family Celyphidae in the New World, with discussion of and key to world genera (Insecta, Diptera)
Source: Zookeys. 2017 Oct 23;(711):113–30. doi: 10.3897/zookeys.711.20840 (PMC5674188; doi:10.3897/zookeys.711.20840)
Supplement: XML Treatment for Atopocelyphus [file zookeys.711.20840-treatment1.xml]

<!DOCTYPE tp:taxon-treatment
  PUBLIC "-//TaxonX//DTD Taxonomic Treatment Publishing DTD v0 20100105//EN" "tax-treatment-NSO.dtd">
<tp:taxon-treatment xmlns:tp="http://www.plazi.org/taxpub"><tp:treatment-meta><kwd-group><label>Taxon classification</label><kwd><named-content xmlns:xlink="http://www.w3.org/1999/xlink" content-type="kingdom">Animalia</named-content></kwd><kwd><named-content xmlns:xlink="http://www.w3.org/1999/xlink" content-type="order">Diptera</named-content></kwd><kwd><named-content xmlns:xlink="http://www.w3.org/1999/xlink" content-type="family">Celyphidae</named-content></kwd></kwd-group><mixed-citation publication-type="journal"><person-group><name><surname>Gaimari</surname><given-names>Stephen D.</given-names></name></person-group><article-title>The dipteran family <tp:taxon-name><tp:taxon-name-part taxon-name-part-type="family">Celyphidae</tp:taxon-name-part></tp:taxon-name> in the New World, with discussion of and key to world genera (<tp:taxon-name><tp:taxon-name-part taxon-name-part-type="class">Insecta</tp:taxon-name-part></tp:taxon-name>, <tp:taxon-name><tp:taxon-name-part taxon-name-part-type="order">Diptera</tp:taxon-name-part></tp:taxon-name>)</article-title><source>Zookeys</source><day>23</day><month>10</month><year>2017</year><volume>2017</volume><issue>711</issue><fpage>113</fpage><lpage>130</lpage><pub-id pub-id-type="doi">10.3897/zookeys.711.20840</pub-id></mixed-citation></tp:treatment-meta><tp:nomenclature><tp:taxon-name>
            <tp:taxon-name-part taxon-name-part-type="genus" reg="Atopocelyphus">Atopocelyphus</tp:taxon-name-part>
            <object-id xmlns:xlink="http://www.w3.org/1999/xlink" content-type="zoobank" xlink:type="simple">http://zoobank.org/74AF83BD-16AF-4489-95EE-66C67E0C37AD</object-id>
          </tp:taxon-name><tp:taxon-authority>Gaimari</tp:taxon-authority><tp:taxon-status xmlns:xlink="http://www.w3.org/1999/xlink" xlink:type="simple">gen. n.</tp:taxon-status></tp:nomenclature><tp:treatment-sec sec-type="type species" id="SECID0ELGAE"><title>Type species.</title><p>
            <italic><tp:taxon-name><tp:taxon-name-part taxon-name-part-type="genus" reg="Celyphus">Celyphus</tp:taxon-name-part> <tp:taxon-name-part taxon-name-part-type="species" reg="ruficollis">ruficollis</tp:taxon-name-part></tp:taxon-name></italic> Macquart, 1844, by present designation.</p></tp:treatment-sec><tp:treatment-sec sec-type="etymology" id="SECID0E3GAE"><title>Etymology.</title><p>From Greek, <italic><tp:taxon-name><tp:taxon-name-part taxon-name-part-type="genus" reg="Atopos">Atopos</tp:taxon-name-part></tp:taxon-name></italic>, meaning out of place, combined with the genus name <italic><tp:taxon-name><tp:taxon-name-part taxon-name-part-type="genus" reg="Celyphus">Celyphus</tp:taxon-name-part></tp:taxon-name></italic>, referring to the unexpected occurrence of this taxon in the New World; masculine.</p></tp:treatment-sec><tp:treatment-sec sec-type="diagnosis" id="SECID0EQHAE"><title>Diagnosis.</title><p>This genus differs from all other <tp:taxon-name><tp:taxon-name-part taxon-name-part-type="family">Celyphidae</tp:taxon-name-part></tp:taxon-name> in having an elongate first flagellomere with a subbasal, plumose arista (Fig. <xref ref-type="fig" rid="F6">13</xref>), and in having abdominal tergites 5 and 6 each subdivided or creased medially with a strong triangular notch along each posterior edge in both sexes (Figs <xref ref-type="fig" rid="F7">18</xref>, <xref ref-type="fig" rid="F8">20</xref>).</p></tp:treatment-sec><tp:treatment-sec sec-type="remarks" id="SECID0EHIAE"><title>Remarks.</title><p>The other celyphid genera have a much shorter first flagellomere with a subapical arista that is pubescent and often expanded and leaf-shaped in the basal 1/3 (see Fig. <xref ref-type="fig" rid="F11">29</xref>). The abdominal tergites are sometimes subdivided (i.e., in <italic><tp:taxon-name><tp:taxon-name-part taxon-name-part-type="genus" reg="Spaniocelyphus">Spaniocelyphus</tp:taxon-name-part></tp:taxon-name></italic>), but this is always tripartite, with a central section and two lateral sections (Fig. <xref ref-type="fig" rid="F11">31</xref>); otherwise, the tergites are undivided (Fig. <xref ref-type="fig" rid="F11">28</xref>). With regards to other dipteran families in the Neotropics with superficially similar genera, <italic><tp:taxon-name><tp:taxon-name-part taxon-name-part-type="genus" reg="Celypholauxania">Celypholauxania</tp:taxon-name-part></tp:taxon-name></italic> Hendel (<tp:taxon-name><tp:taxon-name-part taxon-name-part-type="family">Lauxaniidae</tp:taxon-name-part></tp:taxon-name>) and <italic><tp:taxon-name><tp:taxon-name-part taxon-name-part-type="genus" reg="Peltopsilopa">Peltopsilopa</tp:taxon-name-part></tp:taxon-name></italic> Hendel (<tp:taxon-name><tp:taxon-name-part taxon-name-part-type="family">Ephydridae</tp:taxon-name-part></tp:taxon-name>) share a characteristically enlarged scutellum, although none to the extent of the <tp:taxon-name><tp:taxon-name-part taxon-name-part-type="family">Celyphidae</tp:taxon-name-part></tp:taxon-name>. One of the species currently in <italic><tp:taxon-name><tp:taxon-name-part taxon-name-part-type="genus" reg="Peltopsilopa">Peltopsilopa</tp:taxon-name-part></tp:taxon-name></italic> had been originally described as a species of <italic><tp:taxon-name><tp:taxon-name-part taxon-name-part-type="genus" reg="Celyphus">Celyphus</tp:taxon-name-part></tp:taxon-name></italic> (<xref ref-type="bibr" rid="B18">Savaris et al. 2016</xref>), and other genera (outside the New World) had also been originally described as celyphids, such as <italic><tp:taxon-name><tp:taxon-name-part taxon-name-part-type="genus" reg="Afrocelyphus">Afrocelyphus</tp:taxon-name-part></tp:taxon-name></italic> Vanschuytbroek, now considered a junior synonym of <italic><tp:taxon-name><tp:taxon-name-part taxon-name-part-type="genus" reg="Nomba">Nomba</tp:taxon-name-part></tp:taxon-name></italic> Walker (<tp:taxon-name><tp:taxon-name-part taxon-name-part-type="family">Chloropidae</tp:taxon-name-part></tp:taxon-name>).</p></tp:treatment-sec><tp:treatment-sec><!--Section generated to contain objects referenced in tp:taxon-treatment.--><fig id="F6" position="float" orientation="portrait"><label>Figures 13–16.</label><caption><p>
                <italic><tp:taxon-name><tp:taxon-name-part taxon-name-part-type="genus" reg="Atopocelyphus">Atopocelyphus</tp:taxon-name-part> <tp:taxon-name-part taxon-name-part-type="species" reg="ruficollis">ruficollis</tp:taxon-name-part></tp:taxon-name></italic> (Macquart), female specimen (<abbrev xmlns:xlink="http://www.w3.org/1999/xlink" content-type="institution" xlink:title="The Natural History Museum, London, England, United Kingdom" id="ABBRID0EAYAE" xlink:type="simple">BMNH</abbrev>). <bold>13</bold> Head and forelegs, anterolateral <bold>14</bold> Head, dorsal <bold>15</bold> Head and anterior part of pleuron, anterolateral <bold>16</bold> Wing.</p></caption><graphic xmlns:xlink="http://www.w3.org/1999/xlink" xlink:href="zookeys-711-113-g006.jpg" position="float" orientation="portrait" xlink:type="simple" id="oo_163995.jpg"/></fig><fig id="F7" position="float" orientation="portrait"><label>Figures 17–18.</label><caption><p>
                <italic><tp:taxon-name><tp:taxon-name-part taxon-name-part-type="genus" reg="Celyphus">Celyphus</tp:taxon-name-part> <tp:taxon-name-part taxon-name-part-type="species" reg="ruficollis">ruficollis</tp:taxon-name-part></tp:taxon-name></italic> Macquart (=<italic><tp:taxon-name><tp:taxon-name-part taxon-name-part-type="genus" reg="Atopocelyphus">Atopocelyphus</tp:taxon-name-part> <tp:taxon-name-part taxon-name-part-type="species" reg="ruficollis">ruficollis</tp:taxon-name-part></tp:taxon-name></italic>), syntype male (<named-content xmlns:xlink="http://www.w3.org/1999/xlink" content-type="dwc:institutional_code" xlink:type="simple">MNHN</named-content>). <bold>17</bold> Abdomen and genitalia, ventrolateral <bold>18</bold> Abdomen, posterior.</p></caption><graphic xmlns:xlink="http://www.w3.org/1999/xlink" xlink:href="zookeys-711-113-g007.jpg" position="float" orientation="portrait" xlink:type="simple" id="oo_163996.jpg"/></fig><fig id="F8" position="float" orientation="portrait"><label>Figures 19–20.</label><caption><p>
                <italic><tp:taxon-name><tp:taxon-name-part taxon-name-part-type="genus" reg="Atopocelyphus">Atopocelyphus</tp:taxon-name-part> <tp:taxon-name-part taxon-name-part-type="species" reg="ruficollis">ruficollis</tp:taxon-name-part></tp:taxon-name></italic> (Macquart), female specimen (<abbrev xmlns:xlink="http://www.w3.org/1999/xlink" content-type="institution" xlink:title="The Natural History Museum, London, England, United Kingdom" id="ABBRID0EV2AE" xlink:type="simple">BMNH</abbrev>). <bold>19</bold> Abdomen, tergite 3, dorsal <bold>20</bold> Abdomen, posterodorsal.</p></caption><graphic xmlns:xlink="http://www.w3.org/1999/xlink" xlink:href="zookeys-711-113-g008.jpg" position="float" orientation="portrait" xlink:type="simple" id="oo_163997.jpg"/></fig><fig id="F11" position="float" orientation="portrait"><label>Figures 26–31.</label><caption><p>
                  <italic><tp:taxon-name><tp:taxon-name-part taxon-name-part-type="genus" reg="Acelyphus">Acelyphus</tp:taxon-name-part></tp:taxon-name></italic> and <italic><tp:taxon-name><tp:taxon-name-part taxon-name-part-type="genus" reg="Spaniocelyphus">Spaniocelyphus</tp:taxon-name-part></tp:taxon-name></italic>. <bold>26</bold> <italic><tp:taxon-name><tp:taxon-name-part taxon-name-part-type="genus" reg="Acelyphus">Acelyphus</tp:taxon-name-part> <tp:taxon-name-part taxon-name-part-type="species" reg="repletus">repletus</tp:taxon-name-part></tp:taxon-name></italic> Malloch, PT male (<named-content xmlns:xlink="http://www.w3.org/1999/xlink" content-type="dwc:institutional_code" xlink:type="simple">USNM</named-content>; Singapore), head and anterior thorax, dorsal <bold>27</bold> <italic><tp:taxon-name><tp:taxon-name-part taxon-name-part-type="genus" reg="Acelyphus">Acelyphus</tp:taxon-name-part> <tp:taxon-name-part taxon-name-part-type="species" reg="politus">politus</tp:taxon-name-part></tp:taxon-name></italic> Malloch, PT female (<named-content xmlns:xlink="http://www.w3.org/1999/xlink" content-type="dwc:institutional_code" xlink:type="simple">USNM</named-content>; Philippines), lower part of head and palpus, lateral <bold>28</bold> <italic><tp:taxon-name><tp:taxon-name-part taxon-name-part-type="genus" reg="Acelyphus">Acelyphus</tp:taxon-name-part> <tp:taxon-name-part taxon-name-part-type="species" reg="repletus">repletus</tp:taxon-name-part></tp:taxon-name></italic> Malloch, female specimen (<named-content xmlns:xlink="http://www.w3.org/1999/xlink" content-type="dwc:institutional_code" xlink:type="simple">CSCA</named-content>; Malaysia), abdomen, dorsal <bold>29</bold> <italic><tp:taxon-name><tp:taxon-name-part taxon-name-part-type="genus" reg="Spaniocelyphus">Spaniocelyphus</tp:taxon-name-part> <tp:taxon-name-part taxon-name-part-type="species" reg="cognatus">cognatus</tp:taxon-name-part></tp:taxon-name></italic> Karsch, female specimen (<named-content xmlns:xlink="http://www.w3.org/1999/xlink" content-type="dwc:institutional_code" xlink:type="simple">USNM</named-content>; India), head and anterior thorax, dorsolateral <bold>30</bold> <italic><tp:taxon-name><tp:taxon-name-part taxon-name-part-type="genus" reg="Spaniocelyphus">Spaniocelyphus</tp:taxon-name-part> <tp:taxon-name-part taxon-name-part-type="species" reg="cognatus">cognatus</tp:taxon-name-part></tp:taxon-name></italic> Karsch, male specimen (<named-content xmlns:xlink="http://www.w3.org/1999/xlink" content-type="dwc:institutional_code" xlink:type="simple">USNM</named-content>; India), lower part of head and palpus, lateral <bold>31</bold> <italic><tp:taxon-name><tp:taxon-name-part taxon-name-part-type="genus" reg="Spaniocelyphus">Spaniocelyphus</tp:taxon-name-part> <tp:taxon-name-part taxon-name-part-type="species" reg="palmi">palmi</tp:taxon-name-part> <tp:taxon-name-part taxon-name-part-type="subspecies" reg="palmi">palmi</tp:taxon-name-part></tp:taxon-name></italic> Frey, male specimen (<named-content xmlns:xlink="http://www.w3.org/1999/xlink" content-type="dwc:institutional_code" xlink:type="simple">CSCA</named-content>; Malaysia).</p></caption><graphic xmlns:xlink="http://www.w3.org/1999/xlink" xlink:href="zookeys-711-113-g011.jpg" position="float" orientation="portrait" xlink:type="simple" id="oo_164000.jpg"/></fig></tp:treatment-sec><ref-list><ref id="B18"><mixed-citation xmlns:xlink="http://www.w3.org/1999/xlink" xlink:type="simple">
          <person-group><name name-style="western"><surname>Savaris</surname><given-names>M</given-names></name><name name-style="western"><surname>Marinoni</surname><given-names>L</given-names></name><name name-style="western"><surname>Mathis</surname><given-names>WN</given-names></name></person-group> (<year>2016</year>) <article-title>Revision of the shore-fly genus <italic><tp:taxon-name><tp:taxon-name-part taxon-name-part-type="genus">Peltopsilopa</tp:taxon-name-part></tp:taxon-name></italic> Hendel (<tp:taxon-name><tp:taxon-name-part taxon-name-part-type="order">Diptera</tp:taxon-name-part></tp:taxon-name>: <tp:taxon-name><tp:taxon-name-part taxon-name-part-type="family">Ephydridae</tp:taxon-name-part></tp:taxon-name>).</article-title> <source>Zootaxa</source> <volume>4083</volume>(<issue>1</issue>): <fpage>83</fpage>–<lpage>98</lpage>. <ext-link xlink:type="simple" ext-link-type="doi" xlink:href="10.11646/zootaxa.4083.1.4">http://dx.doi.org/10.11646/zootaxa.4083.1.4</ext-link></mixed-citation></ref></ref-list></tp:taxon-treatment>
