# Supplementary material for: The dipteran family Celyphidae in the New World, with discussion of and key to world genera (Insecta, Diptera)
Source: Zookeys. 2017 Oct 23;(711):113–30. doi: 10.3897/zookeys.711.20840 (PMC5674188; doi:10.3897/zookeys.711.20840)
Supplement: XML Treatment for Atopocelyphus ruficollis [file zookeys.711.20840-treatment2.xml]

<!DOCTYPE tp:taxon-treatment
  PUBLIC "-//TaxonX//DTD Taxonomic Treatment Publishing DTD v0 20100105//EN" "tax-treatment-NSO.dtd">
<tp:taxon-treatment xmlns:tp="http://www.plazi.org/taxpub"><tp:treatment-meta><kwd-group><label>Taxon classification</label><kwd><named-content xmlns:xlink="http://www.w3.org/1999/xlink" content-type="kingdom">Animalia</named-content></kwd><kwd><named-content xmlns:xlink="http://www.w3.org/1999/xlink" content-type="order">Diptera</named-content></kwd><kwd><named-content xmlns:xlink="http://www.w3.org/1999/xlink" content-type="family">Celyphidae</named-content></kwd></kwd-group><mixed-citation publication-type="journal"><person-group><name><surname>Gaimari</surname><given-names>Stephen D.</given-names></name></person-group><article-title>The dipteran family <tp:taxon-name><tp:taxon-name-part taxon-name-part-type="family">Celyphidae</tp:taxon-name-part></tp:taxon-name> in the New World, with discussion of and key to world genera (<tp:taxon-name><tp:taxon-name-part taxon-name-part-type="class">Insecta</tp:taxon-name-part></tp:taxon-name>, <tp:taxon-name><tp:taxon-name-part taxon-name-part-type="order">Diptera</tp:taxon-name-part></tp:taxon-name>)</article-title><source>Zookeys</source><day>23</day><month>10</month><year>2017</year><volume>2017</volume><issue>711</issue><fpage>113</fpage><lpage>130</lpage><pub-id pub-id-type="doi">10.3897/zookeys.711.20840</pub-id></mixed-citation></tp:treatment-meta><tp:nomenclature><tp:taxon-name>
            <tp:taxon-name-part taxon-name-part-type="genus" reg="Atopocelyphus">Atopocelyphus</tp:taxon-name-part>
            <tp:taxon-name-part taxon-name-part-type="species" reg="ruficollis">ruficollis</tp:taxon-name-part>
          </tp:taxon-name><tp:taxon-authority>(Macquart)</tp:taxon-authority><tp:nomenclature-citation-list><tp:nomenclature-citation><tp:taxon-name>
                <tp:taxon-name-part taxon-name-part-type="genus" reg="Celyphus">Celyphus</tp:taxon-name-part> <tp:taxon-name-part taxon-name-part-type="species" reg="ruficollis">ruficollis</tp:taxon-name-part></tp:taxon-name><comment>Macquart, 1844: 253; Planche 34, figs 4, 4a.</comment></tp:nomenclature-citation></tp:nomenclature-citation-list></tp:nomenclature><tp:treatment-sec sec-type="material" id="SECID0ESMAE"><title>Specimens examined.</title><p>
            <bold><italic>Type.</italic></bold> French Guiana. 1 syntype male (Figs <xref ref-type="fig" rid="F3">4–5</xref>, <xref ref-type="fig" rid="F5">9–12</xref>, <xref ref-type="fig" rid="F7">17–18</xref>); <named-content xmlns:xlink="http://www.w3.org/1999/xlink" content-type="dwc:institutional_code" xlink:type="simple">MNHN</named-content>: Specimen <named-content xmlns:xlink="http://www.w3.org/1999/xlink" content-type="dwc:institutional_code" xlink:type="simple">MNHN</named-content>-ED-ED8696 (permalink <ext-link xmlns:xlink="http://www.w3.org/1999/xlink" xlink:type="simple" ext-link-type="uri" xlink:href="http://coldb.mnhn.fr/catalognumber/mnhn/ed/ed8696">http://coldb.mnhn.fr/catalognumber/mnhn/ed/ed8696</ext-link>), in the Macquart collection. Labels (Fig. <xref ref-type="fig" rid="F1">2</xref>; explanation below, in Remarks) as follows: 2896 / 34 [handwritten, circular label, pale green on opposite side]; 535 [handwritten]; Celyphus / ruficollis [handwritten]; TYPE [red label]; HOLOTYPE [red label]; <named-content xmlns:xlink="http://www.w3.org/1999/xlink" content-type="dwc:institutional_code" xlink:type="simple">MNHN</named-content>, Paris / ED8696. Pinned through mesonotum; good condition (antennal flagellomeres both broken off, right fore tarsus broken off, lower third of the right wing missing, lower edge of left wing damaged).</p><fig id="F2" position="float" orientation="portrait"><label>Figure 3.</label><caption><p>Catalogue des Animaux articulés Crustacéa, Arachnidea, Insectea, reçus, donnés échangés ou achetés comprenant les années 1826 à 1834. Tome I. <bold>3</bold> Spine (far left), front page (left side), page from the “Série 1834” (right side) containing the line for accession number 2896 (enlargement).</p></caption><graphic xmlns:xlink="http://www.w3.org/1999/xlink" xlink:href="zookeys-711-113-g002.jpg" position="float" orientation="portrait" xlink:type="simple" id="oo_163991.jpg"/></fig><fig id="F3" position="float" orientation="portrait"><label>Figures 4–5.</label><caption><p>
                <italic><tp:taxon-name><tp:taxon-name-part taxon-name-part-type="genus" reg="Celyphus">Celyphus</tp:taxon-name-part> <tp:taxon-name-part taxon-name-part-type="species" reg="ruficollis">ruficollis</tp:taxon-name-part></tp:taxon-name></italic> Macquart (=<italic><tp:taxon-name><tp:taxon-name-part taxon-name-part-type="genus" reg="Atopocelyphus">Atopocelyphus</tp:taxon-name-part> <tp:taxon-name-part taxon-name-part-type="species" reg="ruficollis">ruficollis</tp:taxon-name-part></tp:taxon-name></italic>), syntype male (<named-content xmlns:xlink="http://www.w3.org/1999/xlink" content-type="dwc:institutional_code" xlink:type="simple">MNHN</named-content>). <bold>4</bold> Habitus, lateral <bold>5</bold> Habitus, dorsal oblique.</p></caption><graphic xmlns:xlink="http://www.w3.org/1999/xlink" xlink:href="zookeys-711-113-g003.jpg" position="float" orientation="portrait" xlink:type="simple" id="oo_163992.jpg"/></fig><!--PageBreak--><p>
            <bold><italic>Additional specimen.</italic></bold> French Guiana: Réserve Trésor, xii.2009, Window trap, <named-content xmlns:xlink="http://www.w3.org/1999/xlink" content-type="dwc:verbatimCoordinates" xlink:type="simple"><named-content content-type="geo-json" specific-use="{&#34;type&#34;:&#34;Point&#34;,&#34;coordinates&#34;:[-52.279028,4.610444]}" id="NCID0EWQAE" xlink:type="simple">N 4°36'37.6" / W 52°16'44.5"</named-content></named-content>, altitude = ± 225 m. 1 female (Figs <xref ref-type="fig" rid="F4">6–8</xref>, <xref ref-type="fig" rid="F6">13–16</xref>, <xref ref-type="fig" rid="F8">19–20</xref>); <abbrev xmlns:xlink="http://www.w3.org/1999/xlink" content-type="institution" xlink:title="The Natural History Museum, London, England, United Kingdom" id="ABBRID0EHRAE" xlink:type="simple">BMNH</abbrev>, mounted on triangular point, scutellum removed and mounted on top of point; excellent condition.</p><fig id="F4" position="float" orientation="portrait"><label>Figures 6–8.</label><caption><p>
                <italic><tp:taxon-name><tp:taxon-name-part taxon-name-part-type="genus" reg="Atopocelyphus">Atopocelyphus</tp:taxon-name-part> <tp:taxon-name-part taxon-name-part-type="species" reg="ruficollis">ruficollis</tp:taxon-name-part></tp:taxon-name></italic> (Macquart), female specimen (<abbrev xmlns:xlink="http://www.w3.org/1999/xlink" content-type="institution" xlink:title="The Natural History Museum, London, England, United Kingdom" id="ABBRID0E6RAE" xlink:type="simple">BMNH</abbrev>). <bold>6</bold> Habitus, lateral <bold>7</bold> Scutellum, lateral <bold>8</bold> Scutellum, dorsal.</p></caption><graphic xmlns:xlink="http://www.w3.org/1999/xlink" xlink:href="zookeys-711-113-g004.jpg" position="float" orientation="portrait" xlink:type="simple" id="oo_163993.jpg"/></fig><!--PageBreak--><!--PageBreak--></tp:treatment-sec><tp:treatment-sec sec-type="description" id="SECID0ERSAE"><title>Description.</title><p>Body (Figs <xref ref-type="fig" rid="F3">4</xref>–<xref ref-type="fig" rid="F4">8</xref>) length (head through base of halter, plus base of halter through abdomen tip, to account for differential curling of the abdomen), [4.6–] 5.6 mm. Head through thorax length, including scutellum (head through posterior edge of scutum, plus scutellum), [6.2–] 6.4 mm. Head and thorax predominantly orange.</p><p>
            <bold><italic>Head</italic></bold> (Figs <xref ref-type="fig" rid="F5">9–11</xref>, <xref ref-type="fig" rid="F6">13–15</xref>). Head length (excluding antennae) [0.9–] 1.1 mm, height [1.1–] 1.2 mm, width [1.6–] 1.8 mm; 1.6 [–1.8] × wider than long, 1.5 X wider than high. Vertex rounded; inner vertical seta incurved, 0.25 mm; outer vertical seta outcurved, 0.2 mm; postocellar setae cruciate, 0.2 mm, thinner than vertical setae; distance between inner and outer vertical setae subequal to distance between outer vertical seta and postocellar seta. Ocellar triangle equilateral, with distance from one ocellus to another 0.1 mm. Frons length (anterior ocellus to lunule) [0.55–] 0.65 mm, width [0.8–] 0.9 mm parallel sided, extending [0.16–] 0.18 mm anteriorly beyond edge of eye. Median vitta visible as roughened texture relative to fronto-orbital area being smooth and shiny (in holotype, only visible from dorsolateral aspect); width at ocellar triangle 0.2 mm, expanding anteriorly to 0.25 <!--PageBreak--><!--PageBreak-->mm at lunule. Antennae (Figs <xref ref-type="fig" rid="F6">13–14</xref>) separated by [2.5–] 3 × width of an antennal base, rounded between antennae with no facial keel; scape and pedicel orange; scape length [0.15–] 0.25 mm, widening distally, fully exposed; pedicel 0.18 [–0.2] mm, with enlarged dorsal seta and 2 slightly enlarged ventral setae. Antennal first flagellomere black except orange basally to aristal base (broken off in holotype); length 1.05 mm; height 0.1 mm, slightly expanded distally to 0.15 mm at tip. Arista orange, becoming slightly darker distally; length 0.9 mm, not extended beyond tip of first flagellomere; plumose, with rays up to 0.15 mm. Face flat in upper 2/3, descending sharply from plane of frons; lower 1/3 of face + subgena recurved anteriorly. Gena narrow, with white pruinescence at interface with parafacial; 2 small, fine genal setulae (not evident in holotype). Subgena larger than gena, and bulging; with dark brown spot confluent with dark brown spot at lower corner of face. Clypeus narrow, dark brown ventrally. Palpus black, yellow basally, slightly flattened and spatulate, fuzzy and with several longer thin setulae.</p><fig id="F5" position="float" orientation="portrait"><label>Figures 9–12.</label><caption><p>
                <italic><tp:taxon-name><tp:taxon-name-part taxon-name-part-type="genus" reg="Celyphus">Celyphus</tp:taxon-name-part> <tp:taxon-name-part taxon-name-part-type="species" reg="ruficollis">ruficollis</tp:taxon-name-part></tp:taxon-name></italic> Macquart (=<italic><tp:taxon-name><tp:taxon-name-part taxon-name-part-type="genus" reg="Atopocelyphus">Atopocelyphus</tp:taxon-name-part> <tp:taxon-name-part taxon-name-part-type="species" reg="ruficollis">ruficollis</tp:taxon-name-part></tp:taxon-name></italic>), syntype male (<named-content xmlns:xlink="http://www.w3.org/1999/xlink" content-type="dwc:institutional_code" xlink:type="simple">MNHN</named-content>). <bold>9</bold> Head, anterolateral. <bold>10</bold> Head, anteroventral <bold>11</bold> Head, dorsal. <bold>12</bold> Wing.</p></caption><graphic xmlns:xlink="http://www.w3.org/1999/xlink" xlink:href="zookeys-711-113-g005.jpg" position="float" orientation="portrait" xlink:type="simple" id="oo_163994.jpg"/></fig><p>
            <bold><italic>Thorax</italic></bold> (Figs <xref ref-type="fig" rid="F3">4</xref>–<xref ref-type="fig" rid="F4">6</xref>, <xref ref-type="fig" rid="F6">15</xref>). Scutum dorsal length 1.5 mm, width at suture 2.0 mm; lateral length (anterior edge to halter) [2.0–] 2.2 mm. Scutellum (Figs <xref ref-type="fig" rid="F3">5</xref>, <xref ref-type="fig" rid="F4">7–8</xref>) length [3.8–] 4.2 mm, width [2.8–] 3.4 mm, height [1.3–] 1.5 mm, extending beyond apex of abdomen (Fig. <xref ref-type="fig" rid="F3">4</xref>); concave ventrally, with sharpened ventral edge; dorsal surface smooth with irregular dimpling; ventrally hairy anterolaterally, with tiny hairs scattered throughout venter. Postpronotum with 1 small postpronotal seta, otherwise bare dorsally, setulose ventrolaterally; patch of small black setulae medial to postpronotum on anterior surface of mesonotum. Proepisternal seta present, short and fine. Prosternum orange, lightly fuzzy, but lacking setae or setulae. Mesonotum with dorsocentral setae 1 + 3, small and hair-like; with smaller and hair-like acrostichal setulae (1–2 presutural, 3 or 4 postsutural), with prescutellar pair slightly thickened (obscured by pin in holotype); 1 strong supra-alar seta above wing base; 2 fine postalar setae present; notopleuron with 2 black setae, posterior one stronger than anterior. Anepisternum and katepisternum orangish brown and with sparse whitish setulae; posterior margin of anepisternum with short black anepisternal seta (slightly longer than inner vertical seta); upper margin of katepisternum with 2 subequal, short, fine black katepisternal setae (broken off in holotype).</p><p>
            <bold><italic>Wing</italic></bold> (Figs <xref ref-type="fig" rid="F5">12</xref>, <xref ref-type="fig" rid="F6">16</xref>). Wing length [4.2–] 4.5 mm, height [2.0–] 2.1 mm; sapromyziform, with spinules on costa ending at tip of R<sub>2+3</sub>; hyaline, but darkened brown basally and within costal cell, subcostal cell, and along costal vein to point between apices of R<sub>1</sub> and R<sub>2+3</sub>, along vein R<sub>2+3</sub> except apical 1/4, and with some slight darkening on R<sub>4+5</sub> and crossvein r-m; veins brown except yellow on distal half of costal vein and distal parts of veins R<sub>2+3</sub>, R<sub>4+5</sub> and M<sub>1</sub>; costal vein ends at apex of M<sub>1</sub>; crossvein r-m slightly beyond midpoint of discal cell; CuA<sub>1</sub> short, 1/5 length of crossvein dm-cu, not reaching wing margin; A<sub>1</sub>+CuA<sub>2</sub> short; A<sub>2</sub> present only as darkened fold. Halter brown.</p><fig id="F6" position="float" orientation="portrait"><label>Figures 13–16.</label><caption><p>
                <italic><tp:taxon-name><tp:taxon-name-part taxon-name-part-type="genus" reg="Atopocelyphus">Atopocelyphus</tp:taxon-name-part> <tp:taxon-name-part taxon-name-part-type="species" reg="ruficollis">ruficollis</tp:taxon-name-part></tp:taxon-name></italic> (Macquart), female specimen (<abbrev xmlns:xlink="http://www.w3.org/1999/xlink" content-type="institution" xlink:title="The Natural History Museum, London, England, United Kingdom" id="ABBRID0EAYAE" xlink:type="simple">BMNH</abbrev>). <bold>13</bold> Head and forelegs, anterolateral <bold>14</bold> Head, dorsal <bold>15</bold> Head and anterior part of pleuron, anterolateral <bold>16</bold> Wing.</p></caption><graphic xmlns:xlink="http://www.w3.org/1999/xlink" xlink:href="zookeys-711-113-g006.jpg" position="float" orientation="portrait" xlink:type="simple" id="oo_163995.jpg"/></fig><p>
            <bold><italic>Legs.</italic></bold> Legs orangish brown, except as noted. Fore coxa orange; femur yellow orange, becoming dark brown distally, with 1 strong preapical posteroventral seta and row of [4–] 5 long thin posterodorsal setae; fore tibia dark brown, with 1 <!--PageBreak-->apicoventral spur and 1 strong preapical dorsal seta; fore tarsus with tarsomere 1 white, slightly longer than tarsomeres 2–5 combined, ventrally with dense pad of thickened orange yellow setulae; tarsomeres 2–5 dark brown. Mid coxa dark brown; mid femur setulose, but with no outstanding setae or setal rows; mid tibia with basal and apical parts dark brown, with 1 apicoventral spur and one strong preapical dorsal seta; mid tarsus with tarsomeres 1–2 yellow, tarsomeres 3–5 brown, ventrally with dark brown setulae. Hind coxa dark brown; hind femur setulose, but with no outstanding setae or setal rows; hind tibia with basal and apical parts dark brown, lacking apicoventral spur and preapical dorsal seta, but inner edge of apex with tight comb of yellowish brown setulae; hind tarsus with tarsomeres 1–2 pale yellow, tarsomeres 3–5 light brown, tarsomere 1 ventrally with dense pad of thickened orange yellow setulae, ventral setulae of remaining tarsomeres dark brown.</p><p>
            <bold><italic>Abdomen</italic></bold> (Figs <xref ref-type="fig" rid="F7">17</xref>–<xref ref-type="fig" rid="F8">20</xref>). Abdomen length [2.2 –] 2.5 mm, width [1.8 –] 1.9 mm. Syntergite 1+2 and tergites 3 and 4 flattened (top part of tergites 3 and 4 of holotype missing due to dermestid damage), brown pruinose dorsally (Fig. <xref ref-type="fig" rid="F8">19</xref>) and shiny dark brown to blackish blue laterally; tergites 5 and 6 shiny dark brown to blackish blue (depending on angle of view); tergite 7 light brown. Tergites recurved laterally underneath abdomen, such that lateral parts visible from below; sparsely setulose, mostly smooth; tergite 4 with slight medial notch along posterior edge; tergites 5 and 6 each subdivided or creased medially, with strong triangular notch along posterior edge (Figs <xref ref-type="fig" rid="F7">18</xref>, <xref ref-type="fig" rid="F8">20</xref>); tergite 7 saddle-shaped. Sternites brown, irregularly hairy and with sparse setulae; each sternite wider than long.</p><fig id="F7" position="float" orientation="portrait"><label>Figures 17–18.</label><caption><p>
                <italic><tp:taxon-name><tp:taxon-name-part taxon-name-part-type="genus" reg="Celyphus">Celyphus</tp:taxon-name-part> <tp:taxon-name-part taxon-name-part-type="species" reg="ruficollis">ruficollis</tp:taxon-name-part></tp:taxon-name></italic> Macquart (=<italic><tp:taxon-name><tp:taxon-name-part taxon-name-part-type="genus" reg="Atopocelyphus">Atopocelyphus</tp:taxon-name-part> <tp:taxon-name-part taxon-name-part-type="species" reg="ruficollis">ruficollis</tp:taxon-name-part></tp:taxon-name></italic>), syntype male (<named-content xmlns:xlink="http://www.w3.org/1999/xlink" content-type="dwc:institutional_code" xlink:type="simple">MNHN</named-content>). <bold>17</bold> Abdomen and genitalia, ventrolateral <bold>18</bold> Abdomen, posterior.</p></caption><graphic xmlns:xlink="http://www.w3.org/1999/xlink" xlink:href="zookeys-711-113-g007.jpg" position="float" orientation="portrait" xlink:type="simple" id="oo_163996.jpg"/></fig><fig id="F8" position="float" orientation="portrait"><label>Figures 19–20.</label><caption><p>
                <italic><tp:taxon-name><tp:taxon-name-part taxon-name-part-type="genus" reg="Atopocelyphus">Atopocelyphus</tp:taxon-name-part> <tp:taxon-name-part taxon-name-part-type="species" reg="ruficollis">ruficollis</tp:taxon-name-part></tp:taxon-name></italic> (Macquart), female specimen (<abbrev xmlns:xlink="http://www.w3.org/1999/xlink" content-type="institution" xlink:title="The Natural History Museum, London, England, United Kingdom" id="ABBRID0EV2AE" xlink:type="simple">BMNH</abbrev>). <bold>19</bold> Abdomen, tergite 3, dorsal <bold>20</bold> Abdomen, posterodorsal.</p></caption><graphic xmlns:xlink="http://www.w3.org/1999/xlink" xlink:href="zookeys-711-113-g008.jpg" position="float" orientation="portrait" xlink:type="simple" id="oo_163997.jpg"/></fig><p>
            <bold><italic>Male terminalia</italic></bold> (Fig. <xref ref-type="fig" rid="F7">17</xref>). Epandrium saddle-shaped, about as long as wide, concolorous and fitting easily within saddle-shaped tergite 7; surstylus small, bilobed distally, hairy on lobes (no other characteristics visible without dissection).</p><p>
            <bold><italic>Female terminalia.</italic></bold> Hypoproct orange, longer than wide, rounded distally, covered with pale brown setulae. Epiproct brownish, short, rounded distally, covered with dark setulae. Cerci orange, slightly longer than wide, with mixed pale and dark brown setulae, a few elongate.</p></tp:treatment-sec><tp:treatment-sec sec-type="remarks" id="SECID0EV3AE"><title>Remarks.</title><p>
            <xref ref-type="bibr" rid="B6">Crosskey (1971)</xref> discusses in detail the labeling standards in the Macquart collection, which are directly applicable to this specimen (Fig. <xref ref-type="fig" rid="F1">2</xref>). The circular label is green on one side, meaning it is from the Americas, and the handwritten number on the white side is the accession number, which represents the <named-content xmlns:xlink="http://www.w3.org/1999/xlink" content-type="dwc:institutional_code" xlink:type="simple">MNHN</named-content> serial number given to the collection to which the specimen formed a part, and the year of accession, in this case 2896 / 34 (serial number 2896, year of accession 1834). This accession number is found in the accessions book at the <named-content xmlns:xlink="http://www.w3.org/1999/xlink" content-type="dwc:institutional_code" xlink:type="simple">MNHN</named-content> (Fig. <xref ref-type="fig" rid="F2">3</xref>), titled “Catalogue des Animaux articulés Crustacèa, Arachnidea, Insectea, reçus, donnés échangés ou achetés comprenant les années 1826 à 1834. Tome I.” Within this catalogue is the line for accession number 2896 in the “Série 1834”, as follows (columns separated by “/”): Insectes donnés / par M<sup>r</sup> F.R.M. Leprieur d’un voyage fait en / Amérique / 550 [specimens]. As discussed by <xref ref-type="bibr" rid="B6">Crosskey (1971)</xref>, Macquart’s type labels did not consistently indicate “n.sp.” (or similar) at the time of this publication, although he did start to consistently use this term on his labels after this time.</p><!--PageBreak--><p>Besides these generalities of labeling of Macquart types, <xref ref-type="bibr" rid="B17">Pont (2012)</xref> also dealt with specimens of Leprieur from French Guiana in the <named-content xmlns:xlink="http://www.w3.org/1999/xlink" content-type="dwc:institutional_code" xlink:type="simple">MNHN</named-content>, which, along with discussion with Adrian Pont, significantly aided my current interpretations of the labels on the type. The accession number 2896 refers to Leprieur’s collections in French Guiana. <!--PageBreak-->Noting that the label is slightly ripped at the bottom of the first number of the year, it is likely that this was accessioned in 1834, which is consistent with the types of the muscids <italic><tp:taxon-name><tp:taxon-name-part taxon-name-part-type="genus" reg="Limnophora">Limnophora</tp:taxon-name-part> <tp:taxon-name-part taxon-name-part-type="species" reg="elegans">elegans</tp:taxon-name-part></tp:taxon-name></italic> Macquart and <italic><tp:taxon-name><tp:taxon-name-part taxon-name-part-type="genus" reg="Spilogaster">Spilogaster</tp:taxon-name-part> <tp:taxon-name-part taxon-name-part-type="species" reg="maculipennis">maculipennis</tp:taxon-name-part></tp:taxon-name></italic> Macquart, both collected by Leprieur “de la Guyane” from the same publication (Macquart, 1844). There is also reference in <xref ref-type="bibr" rid="B17">Pont (2012)</xref>, but not <xref ref-type="bibr" rid="B6">Crosskey (1971)</xref>, to an old handwritten 3 digit number label for the two preceding species, and the type of <italic><tp:taxon-name><tp:taxon-name-part taxon-name-part-type="genus" reg="Celyphus">Celyphus</tp:taxon-name-part> <tp:taxon-name-part taxon-name-part-type="species" reg="ruficollis">ruficollis</tp:taxon-name-part></tp:taxon-name></italic> similarly has such a number label, 535. The handwriting on these labels is clearly that of Macquart, in comparison with labels presented by <xref ref-type="bibr" rid="B6">Crosskey (1971)</xref> and <xref ref-type="bibr" rid="B17">Pont (2012)</xref>, and other Macquart specimens in the <named-content xmlns:xlink="http://www.w3.org/1999/xlink" content-type="dwc:institutional_code" xlink:type="simple">MNHN</named-content> seen by the author. It is possible that this number represents a sort of “unique identifier” of the time, given that the Catalogue indicates 550 specimens were donated (i.e., that this was specimen 535 of 550). Another alternative is that the number was a reference to the species itself (i.e., that this number was a reference to Macquart’s notes on this species, although no such notes have been located). In any case, the meaning of this secondary number remains a mystery.</p><p>It is worth noting that Macquart’s description at least partly contradicts his figure 4a (plate 34) (Fig. <xref ref-type="fig" rid="F1">1</xref>), in that the description states that the arista is inserted near the tip (i.e., subapical, as is typical of all other celyphids), while the figure shows the arista as clearly subbasal. Unfortunately, the type specimen has lost the first flagellomere and arista, and given that the condition of these structures is important to the definition of this new genus, a further comment is warranted. In the newly collected specimen, the antennae are quite elongate, well beyond that of any other <tp:taxon-name><tp:taxon-name-part taxon-name-part-type="family">Celyphidae</tp:taxon-name-part></tp:taxon-name>, and the arista is plumose and placed subbasally, all unique states in this species relative to other celyphids. <xref ref-type="bibr" rid="B14">Macquart (1844)</xref> does not mention an elongate antenna, and his figure 4a (plate 34) (Fig. <xref ref-type="fig" rid="F1">1</xref>) does not show an antenna of such length, but it does show the subbasal placement and the plumose condition of the arista, so it remains a possibility that the first flagellomere itself was broken (i.e., appearing short) when <!--PageBreak-->Macquart examined the specimen, and only later completely broke off and was lost. Also note, neither the type specimen nor the new specimen possess what appears to be the fronto-orbital setae pictured in figure 4a (plate 34) (Fig. <xref ref-type="fig" rid="F1">1</xref>). This is significant because <xref ref-type="bibr" rid="B11">Frey (1941)</xref> specifically refers to this figure to point out that this species is likely not a celyphid due to the presence of these setae.</p></tp:treatment-sec><tp:treatment-sec><!--Section generated to contain objects referenced in tp:taxon-treatment.--><fig id="F1" position="float" orientation="portrait"><label>Figures 1–2.</label><caption><p>
            <italic><tp:taxon-name><tp:taxon-name-part taxon-name-part-type="genus" reg="Celyphus">Celyphus</tp:taxon-name-part> <tp:taxon-name-part taxon-name-part-type="species" reg="ruficollis">ruficollis</tp:taxon-name-part></tp:taxon-name></italic> Macquart (=<italic><tp:taxon-name><tp:taxon-name-part taxon-name-part-type="genus" reg="Atopocelyphus">Atopocelyphus</tp:taxon-name-part> <tp:taxon-name-part taxon-name-part-type="species" reg="ruficollis">ruficollis</tp:taxon-name-part></tp:taxon-name></italic>), original materials. <bold>1</bold> Planche 34, figures 4 and 4a from <xref ref-type="bibr" rid="B14">Macquart (1844)</xref> <bold>2</bold> Labels on male syntype from <named-content xmlns:xlink="http://www.w3.org/1999/xlink" content-type="dwc:institutional_code" xlink:type="simple">MNHN</named-content> (inset green circle is bottom of circular label).</p></caption><graphic xmlns:xlink="http://www.w3.org/1999/xlink" xlink:href="zookeys-711-113-g001.jpg" position="float" orientation="portrait" xlink:type="simple" id="oo_163990.jpg"/></fig></tp:treatment-sec><ref-list><ref id="B14"><mixed-citation xmlns:xlink="http://www.w3.org/1999/xlink" xlink:type="simple">
          <person-group><name name-style="western"><surname>Macquart</surname><given-names>J</given-names></name></person-group> (<year>1844</year>) Diptères exotiques nouveaux ou peu connus. Tome deuxième. 3<sup>e</sup> partie. “1843”. Revue Zoologique de la Société Cuvierienne, Paris (1842): 5–304, 36 pls. [published later in the journal version, Mémoires de la Société Royale des Sciences, de l’Agriculture et des Arts, de Lille 1842: 162–460; see Evenhuis (1997: 513) for details]</mixed-citation></ref><ref id="B6"><mixed-citation xmlns:xlink="http://www.w3.org/1999/xlink" xlink:type="simple">
          <person-group><name name-style="western"><surname>Crosskey</surname><given-names>RW</given-names></name></person-group> (<year>1971</year>) <article-title>The type–material of Australasian, Oriental and Ethiopian <tp:taxon-name><tp:taxon-name-part taxon-name-part-type="family">Tachinidae</tp:taxon-name-part></tp:taxon-name> (<tp:taxon-name><tp:taxon-name-part taxon-name-part-type="order">Diptera</tp:taxon-name-part></tp:taxon-name>) described by Macquart and Bigot.</article-title> <source>Bulletin of the British Museum (Natural History) Entomology</source> <volume>25</volume>(<issue>6</issue>): <fpage>251</fpage>–<lpage>305</lpage>. <ext-link xlink:type="simple" ext-link-type="uri" xlink:href="http://www.biodiversitylibrary.org/part/78386">http://www.biodiversitylibrary.org/part/78386</ext-link></mixed-citation></ref><ref id="B17"><mixed-citation xmlns:xlink="http://www.w3.org/1999/xlink" xlink:type="simple">
          <person-group><name name-style="western"><surname>Pont</surname><given-names>AC</given-names></name></person-group> (<year>2012</year>) <article-title><tp:taxon-name><tp:taxon-name-part taxon-name-part-type="superfamily">Muscoidea</tp:taxon-name-part></tp:taxon-name> (<tp:taxon-name><tp:taxon-name-part taxon-name-part-type="family">Fanniidae</tp:taxon-name-part></tp:taxon-name>, <tp:taxon-name><tp:taxon-name-part taxon-name-part-type="family">Anthomyiidae</tp:taxon-name-part></tp:taxon-name>, <tp:taxon-name><tp:taxon-name-part taxon-name-part-type="family">Muscidae</tp:taxon-name-part></tp:taxon-name>) described by P.J.M. Macquart (<tp:taxon-name><tp:taxon-name-part taxon-name-part-type="class">Insecta</tp:taxon-name-part></tp:taxon-name>, <tp:taxon-name><tp:taxon-name-part taxon-name-part-type="order">Diptera</tp:taxon-name-part></tp:taxon-name>).</article-title> <source>Zoosystema</source> <volume>34</volume>(<issue>1</issue>): <fpage>39</fpage>–<lpage>111</lpage>. <ext-link xlink:type="simple" ext-link-type="doi" xlink:href="10.5252/z2012n1a3">http://dx.doi.org/10.5252/z2012n1a3</ext-link></mixed-citation></ref><ref id="B11"><mixed-citation xmlns:xlink="http://www.w3.org/1999/xlink" xlink:type="simple">
          <person-group><name name-style="western"><surname>Frey</surname><given-names>R</given-names></name></person-group> (<year>1941</year>) <article-title>Die Gattungen und Arten der Dipterenfamilie <tp:taxon-name><tp:taxon-name-part taxon-name-part-type="family">Celyphidae</tp:taxon-name-part></tp:taxon-name>.</article-title> <source>Notulae Entomologicae</source> <volume>21</volume>: <fpage>3</fpage>–<lpage>17</lpage>.</mixed-citation></ref></ref-list></tp:taxon-treatment>
